# Supplementary material for: Effect of the Proximity to the Quintero-Puchuncaví Industrial Zone on Compounds Isolated from Baccharis macraei Hook. & Arn: Their Antioxidant and Cytotoxic Activity
Source: Int J Mol Sci. 2024 May 30;25(11):5993. doi: 10.3390/ijms25115993 (PMC11172710; doi:10.3390/ijms25115993)
Supplement: Supplementary file 1 [file ijms-25-05993-s001.zip]

Archive with 1 entries (1 files):
- ijms-3006900-supplementary.pdf
